# Supplementary material for: Sex-dependent plasticity of adult neural tissue in response to damage
Source: Development. 2026 Feb 20;153(4):dev204945. doi: 10.1242/dev.204945 (PMC12967148; doi:10.1242/dev.204945)
Supplement: Table S1. Statistical details for Figures and Supplementary figures [file develop-153-204945-TableS1.xlsx]

## Sheet: Information
Table S1
Statistical details for Figures and Supplementary figures
One tab per figure
Includes: measure, experimental conditions, number of data points, definition of value, statistical test and comparisons, p value and biologically independent replicates

## Sheet: Fig 1
Fig 1
PANEL	Measure and Experimental conditions	n=guts	Median		Statistics		p value	N=biologically independent replicates
					Test	Comparisons
B	neural tissue mm3
	C	17	28.47		ANCOVA	C vs DSS	0.0058	4
	DSS	22	32.156
C	HCG neuronal nuclei		mean±s.d.
	C	18	32,94±3,96		unpaired t-test	C vs DSS	0.8114	3
	DSS	17	32,65±3,29
D	neural tissue mm3
	C	22	33.241		ANCOVA	C vs Bleo	0.0077	3
	Bleo	15	36.008
E	neural tissue mm3
	C	17	25.399		ANCOVA	C vs H2O2	0.0047	2
	H2O2	23	30.656
F	neural tissue mm3
	C	19	30.72		ANCOVA	C vs DSS	0.0005	3
	DSS	19	35.592			DSS vs DSS+Rec	0
	C+Rec	18	31.04			C vs C+Rec	0.7653
	DSS+Rec	20	27.548			C+Rec vs DSS+Rec	0.1232

## Sheet: Fig 2
Fig 2
PANEL	Measure and Experimental conditions	n=guts	Median		Statistics		p value	N=biologically independent replicates
					Test	Comparisons
A	PH3+ cells Anterior midgut
	C	24	0		Mann-Whitney	C vs DSS	0.0049	2
	DSS	23	2
	PH3+ cells All midgut
	C	24	1		Mann-Whitney	C vs DSS	<0,0001	2
	DSS	23	21
B	% ISCs/EBs area/area total		Mean±S.D.
	C	16	6,414±2,521		unpaired t-test	C vs DSS	<0,0001	3
	DSS	18	16,50±7,071
	% ECs/ReDMM cells
	C	16	1.862		Mann-Whitney	C vs DSS	0.2879	3
	DSS	18	5.258
C	PH3+ cells Anterior midgut DSS
	Cdk1null/+ (Cdk het)	24	0		Mann-Whitney	Cdk1 het vs Cdk1 null	0.0018	2
	Cdk1null/Cdk1E1-24 (Cdk null)	21	0
	PH3+ cells All midgut DSS
	Cdk1null/+ (Cdk het)	24	19		Mann-Whitney	Cdk1 het vs Cdk1 null	<0,0001	2
	Cdk1null/Cdk1E1-24 (Cdk null)	21	0
D	neural tissue mm3 DSS
	Cdk1null/+ (Cdk het)	23	24.369		ANCOVA	Cdk1 het vs Cdk1 null	0.8219	2
	Cdk1null/Cdk1E1-24 (Cdk null)	26	23.923
E	neural tissue mm3
	DSS	21	28.714		ANCOVA	DSS vs DSS+NAC	0.0034	3
	DSS+NAC	20	25.838			DSS+NAC vs C+NAC	0.9687
	C+NAC	18	26.006

## Sheet: Fig 3
Fig 3
PANEL	Measure and Experimental conditions	n=guts	Median		Statistics		p value	N=biologically independent replicates
					Test	Comparisons
A	neural tissue mm3
	C	24	27.79		ANCOVA	C vs DSS	0.8362	3
	DSS	24	26.95
D	neural tissue mm3
	females C	21	22.144		ANCOVA	females C vs DSS	0.0021	2
	females DSS	23	24.173			females w/ masculinized neurons C vs DSS	0.2287
	females w/ masculinized neurons C	24	21.574			females C vs females w/ masculinized neurons C	0.9796
	females w/ masculinized neurons DSS	19	20.042			females DSS vs females w/ masculinized neurons DSS	0.0002
E	neural tissue mm3
	males C	25	25.381		ANCOVA	males C vs DSS	0.9149	2
	males DSS	27	25.907			males w/ feminized neurons C vs DSS	1
	males w/ feminized neurons C	20	21.264			males C vs males w/ feminized neurons C	0.0012
	males w/ feminized neurons DSS	23	22.853			males DSS vs males w/ feminized neurons DSS	0.0005

## Sheet: Fig 4
Fig 4
PANEL	Measure and Experimental conditions	Median	Additional Information			Statistics		p value			N=biologically independent replicates
			see Material and Methods			Test	Comparisons
A	fecal spots per quadrant/total flies		n=number of quadrants quantified	total flies per condition
	C	0.7105	8	38	slipt in 2 cages	Mann-Whitney	C vs DSS	0.0002			2
	DSS	3.958	8	47	slipt in 2 cages
	C+Rec (sucrose)	0.1027	8	30	slipt in 2 cages		C+Rec vs DSS+Rec	0.0002
	DSS+Rec (sucrose)	0.8182	8	22	slipt in 2 cages
B	fecal spots per quadrant/total flies
	C	0.5661	8	48	slipt in 2 cages	Mann-Whitney	C vs DSS	<0,0001			2
	DSS	3.966	16	90	slipt in 4 cages
	C+Rec (food)	0.3333	8	47	slipt in 2 cages		C+Rec vs DSS+Rec	0.1878
	DSS+Rec (food)	0.7307	16	77	slipt in 4 cages
C	fecal spots per quadrant/total flies
	females Gal4/drc2 control C	0.4773	8	52	slipt in 2 cages	Mann-Whitney	Gal4/drc2 control C vs DSS	<0,0001			3
	females Gal4/drc2 control DSS	1.159	12	71	split in 3 cages
	females traRNAi/dcr2 control C	0.9444	8	48	slipt in 2 cages		traRNAi/dcr2 control C vs DSS	<0,0001
	females traRNAi/dcr2 control DSS	2.083	12	69	split in 3 cages
	females w/ masculinized neurons C	1.978	8	52	slipt in 2 cages		females w/ masculinized neurons C vs DSS	0.1013
	females w/ masculinized neurons DSS	2.403	12	77	split in 3 cages
D	survival probability curves	Number of flies						HR	log-rank test p value	p value adjusted	3
	females Gal4/drc2 control C	100				log-rank test with Holm-Bonferroni correction	females Gal4/drc2 control C vs DSS	6.1904	<0,001	<0,001
	females Gal4/drc2 control DSS	135					females traRNAi/dcr2 control C vs DSS	3.898	<0,001	<0,001
	females traRNAi/dcr2 control C	100					females w/ masculinized neurons C vs DSS	27.0529	<0,001	<0,001
	females traRNAi/dcr2 control DSS	112
	females w/ masculinized neurons C	90					females Gal4/drc2 control DSS vs females w/ masculinized neurons DSS	4.7001	<0,001	<0,001
	females w/ masculinized neurons DSS	112					females traRNAi/dcr2 control DSS vs females w/ masculinized neurons DSS	5.3879	<0,001	<0,001
							females Gal4/drc2 control C vs females w/ masculinized neurons C	1.4169	0.09	0.659
							females traRNAi/dcr2 control C vs females w/ masculinized neurons C	1.2698	0.3	0.999

## Sheet: Fig S1
Fig S1
PANEL	Measure and Experimental conditions	n=guts	Median		Statistics		p value	N=biologically independent replicates
					Test	Comparisons
A	3%DSS 3days
	neural tissue mm3
	C	17	35.82		ANCOVA	C vs DSS	0.0641	4
	DSS	17	39.859
B	3%DSS 6days
	neural tissue mm3
	C	18	31.582		ANCOVA	C vs DSS	0.0412	1
	DSS	23	35.905
C	6%DSS 3days
	neural tissue mm3
	C	25	29.912		ANCOVA	C vs DSS	0.0628	1
	DSS	22	33.054
D	6%DSS 4days
	neural tissue mm3
	C	20	28.797		ANCOVA	C vs DSS	0.0092	4
	DSS	14	35.481
G	virgin females
	neural tissue mm3
	C	14	40.105		ANCOVA	C vs DSS	0.004	2
	DSS	13	48.151
H	neural tissue mm3 DSS
	mated females	19	39.369		ANCOVA	mated vs virgin females	0.4386	2
	virgin females	24	40.862

## Sheet: Fig S2
Fig S2
PANEL	Measure and Experimental conditions	n=guts	Median		Statistics		p value	N=biologically independent replicates
					Test	Comparisons
A	neural tissue mm3
	C	20	36.795		ANCOVA	C vs Bleo	0.2275	2
	Bleo	17	34.792
B	neural tissue mm3
	C	16	25.1		ANCOVA	C vs H2O2	0.0357	2
	H2O2	20	28.902
C	neural tissue mm3
	C	24	24.079		ANCOVA	C vs Pe	0.2344	1
	Pe	28	27.948
				gut volume covariate p value			0.0005

## Sheet: Fig S3
Fig S3
PANEL	Measure and Experimental conditions	n=guts	Median		Statistics		p value	N=biologically independent replicates
					Test	Comparisons
A	TTCs nuclei
	C	23	3		Mann-Whitney	C vs DSS	0.2825	2
	DSS	31	3
B	TTCs tissue mm3
	C	23	4.139		ANCOVA	C vs DSS	0.6928	2
	DSS	21	4.849
C	neural tissue mm3
	C	15	30.314		ANCOVA	C vs DSS	0	3
	DSS	26	35.761			DSS vs DSS+Rec	0.0128
	C+Rec	18	30.154			C vs C+Rec	0.2089
	DSS+Rec	18	31.233			C+Rec vs DSS+Rec	0.1053

## Sheet: Fig S4
Fig S4
PANEL	Measure and Experimental conditions	n=guts	Mean±S.D.		Statistics		p value	N=biologically independent replicates
					Test	Comparisons
A	mean pixel intensity ROS signal
	females
	C	12	1995±890,4		unpaired t-test	C vs DSS	<0,0001	2
	DSS	8	24546±6465
B	mean pixel intensity ROS signal
	males
	C	6	4325±1337		unpaired t-test	C vs DSS	0.0009	2
	DSS	8	16505±6621
			Median
D	neural tissue mm3 C
	wild type	11	32.618		ANCOVA	wild type vs Dh31attp/+	0.4682	1
	Dh31attp/+	10	34.179			wild type vs Dh31attp/Dh31attp	0.1005
	Dh31attp/Dh31attp	17	36.032			Dh31attp/+ vs Dh31attp/Dh31attp	0.8432
E	neural tissue mm3
	Dh31attp/+ C	16	25.945		ANCOVA	Dh31attp/+ C vs DSS	0.0043	2
	Dh31attp/+ DSS	15	32.799			Dh31attp/+ DSS vs Dh31attp/Dh31attp DSS	0.2498
	Dh31attp/Dh31attp DSS	13	31.503			Dh31attp/+ C vs Dh31attp/Dh31attp DSS	0.0051
F	neural tissue mm3 C
	UAS-Dcr2 control	19	28.986		ANCOVA	UAS-Dcr2 control vs Dh31 R RNAi expression	0.2254	1
	Dh31 R RNAi expression	13	33.688
G	neural tissue mm3
	UAS-Dcr2 control C	18	27.766		ANCOVA	UAS-Dcr2 control C vs DSS	0.0024	2
	UAS-Dcr2 control DSS	10	39.689			UAS-Dcr2 control DSS vs Dh31 R RNAi expression DSS	0.6689
	Dh31 R RNAi expression DSS	10	42.71			Dh31attp/+ C vs Dh31attp/Dh31attp DSS	0

## Sheet: Fig S5
Fig S5
PANEL	Measure and Experimental conditions	n=guts	Median		Statistics		p value	N=biologically independent replicates
					Test	Comparisons
	neural tissue mm3
	C	22	22.594		ANCOVA	C vs DSS	0.0002	2
	DSS	22	27.566			DSS vs DSS+Rec	0.0216
	C+Rec	22	23.334			C vs C+Rec	0.5686
	DSS+Rec	23	24.058			C+Rec vs DSS+Rec	0.3096
